# Supplementary material for: Muscle-Specific DNM2 Overexpression Improves Charcot–Marie–Tooth Disease In Vivo and Reveals a Narrow Therapeutic Window in Skeletal Muscle
Source: Int J Mol Sci. 2026 Feb 2;27(3):1471. doi: 10.3390/ijms27031471 (PMC12898409; doi:10.3390/ijms27031471)
Supplement: Supplementary file 1 [file ijms-27-01471-s001.zip]

Archive with 4 entries (4 files):
- Source_data.xlsx
- Supplementary Figures S1-S5 and Table S1.pdf
- Supplementary_Table S2_statistics.xlsx
- Supplementary_Unedited_gels.pdf
