# Supplementary material for: Muscle-Specific DNM2 Overexpression Improves Charcot–Marie–Tooth Disease In Vivo and Reveals a Narrow Therapeutic Window in Skeletal Muscle
Source: Int J Mol Sci. 2026 Feb 2;27(3):1471. doi: 10.3390/ijms27031471 (PMC12898409; doi:10.3390/ijms27031471)
Supplement: Supplementary file 1 [file ijms-27-01471-s001.zip › Source_data.xlsx]

## Sheet: Fig. 1B
Body mass	Males					Females
(g)	Dnm2+/+	Dnm2+/+;TgDNM2SM	Dnm2K562E/+	Dnm2K562E/+;TgDNM2SM		Dnm2+/+	Dnm2+/+;TgDNM2SM	Dnm2K562E/+	Dnm2K562E/+;TgDNM2SM
	24.7	23.5	23.4	23.4		19.4	18.7	16.3	20.1
	24	19.5	22.9	22.5		19	16.3	15.4	17
	19.6	25.9	21.1	23.9		18.4	16.9	16.2	16.6
	26	21.6	20.8	14.9		16.3	19	15.6	14.5
	23.7	22.7	23.4	18.7		21.8	18.3	16.8	16.5
	22.9	21.7	19.8	22.6		16.2	19.1	17.2	20.2
	25.8	25.8	20.6			18.9	16.8	15.6	17.7
	24.1	21.9				19.9	19.9	16.6
	24					20	18.6
							20.2

## Sheet: Fig. 1C
Hanging time	Dnm2+/+	Dnm2+/+;TgDNM2SM	Dnm2K562E/+	Dnm2K562E/+;TgDNM2SM
(s)	60	60	44.6	60
	60	2.7	42.5	29.75
	60	60	60	60
	33.3	60	60	51.6
	51	32.6	25.5	19.375
	60	60	32.92	50.5
	56	60	60
	54.5	60		60
	60	60	60	60
	60	26.9	60	60
	60	60	60	2.06
	60	60	19.5	60
	60	60	52.5	60
	60	60	45.6	60
	60	18.185	60
	60	23.51	56.5
	60	60
	60	60

## Sheet: Fig. 1D
Body stretch	Dnm2+/+	Dnm2+/+;TgDNM2SM	Dnm2K562E/+	Dnm2K562E/+;TgDNM2SM
(cm)	8.77	8.41	7.44	8.41
	8.7	8.15	7.2	8.1
	8.4	8.26	7.7	8.25
	8.27	8.48	7.61	7.82
	8.77	8.17	7.81	8.83
	7.72	8.63	7.86	8.57
	8.48	8.43	7.63	8.67
	8.52	8.59	7.9	8.7
	8.39	8.74	8.16	8.72
	8.46	8.78	6.79	7.83
	8.51	8.58	8.72	8.75
	8.71	8.69	7.88	8.61
	9.13	8.94	8.2
	8.64	8.85	8.26
	8.72	8.87	8.28
	8.79	8.49
	8.85	9.35
	8.81	8.69

## Sheet: Fig. 1E
Body length	Dnm2+/+	Dnm2+/+;TgDNM2SM	Dnm2K562E/+	Dnm2K562E/+;TgDNM2SM
(cm)	9.1	9.4	9.4	9.1
	8.6	9	9.3	9.4
	8.6	9.1	8.6	9
	9.6	8.9	8.6	8.5
	9.2	9.2	9	8.8
	8.8	8.8	8.3	9.1
	9.7	9.2	8.6	8.8
	9.6	8.7	8.7	8.6
	9.1	8.4	8.2	8
	8.8	8.5	8.1	7.8
	8.28	9	8.3	8.2
	9	8.7	8.2	8.9
	8.1	8.7	8.5	8.6
	9	9
	8.1	9.1
	8.8
	8.6
	9

## Sheet: Fig. 1F
Paw placement angle	Dnm2+/+	Dnm2+/+;TgDNM2SM	Dnm2K562E/+	Dnm2K562E/+;TgDNM2SM
(°)	21.31	21.53	24.91	22.69
	22.3	22.5	22.88	22.05
	27.59	25.64	29.67	23.6
	25.66	22.6	22.06	20.41
	25.52	25.55	24.39	28.78
	22.73	22.8	26.69	18.26
	20.47	20.58	29.56	21.61
	21.92	20.21	28.85	18.08
	24.79	23.38	20.2	26.76
	23.24	26.03	25.92	22.98
	25.49	22.04	26.73	25.53
	21.23	22.9	22.39	22.11
	24.11	23.67	28.68
	29.37	28.54	24.98
	21.46	21.45	26.65
	24.46	19.11
	26.07	20.06
	23.32	19.34

## Sheet: Fig. 1G
Stride	Dnm2+/+	Dnm2+/+;TgDNM2SM	Dnm2K562E/+	Dnm2K562E/+;TgDNM2SM
(%)	57.44	66.06	79.67	55.49
	56.88	61.24	66.72	65.12
	63.32	60.43	64.28	57.68
	62.67	57.82	58.87	55.48
	60.68	59.4	62.7	49.71
	58	57.88	52.27	53.92
	61.07	60.38	57.5	63.49
	50.96	58.14	69.73	66.01
	57.32	61.95	64.63	52.44
	49.11	54.2	68.72	63.18
	59.25	59.82	58.32	60.79
	65.88	53.68	58.07	49.3
	64.91	62.11	49.49
	66.98	53.25	62.72
	54.61	52.1	57.52
	55.22	56.59
	58.52	53.92
	64.64	58.01

## Sheet: Fig. 1H
Stance phase	Dnm2+/+	Dnm2+/+;TgDNM2SM	Dnm2K562E/+	Dnm2K562E/+;TgDNM2SM
(%)	72.79	58.02	59.8	70.45
	65.97	70.02	63.08	69.27
	69.9	68.91	64.42	67.76
	69.49	67.03	63.3	59.52
	72.65	68.46	57.98	72.27
	69.96	72.77	66.14	62.22
	68.9	73.47	66.7	67.81
	68.24	74.68	60.21	67.3
	71.1	67.18	61.15	63.24
	67.07	66	68.85	71.88
	60.57	71.48	65.3	59.71
	70.39	69.22	73.94	67.68
	72.73	69.72	74.18
	68.24	67.93	60.53
	72.04	72.19	71.38
	75.42	70.1
	74.75	71.52
	68.35	72.21

## Sheet: Fig. 2B
Desmin intensity distribution		Dnm2+/+						Dnm2+/+;TgDNM2SM					Dnm2K562E/+						Dnm2K562E/+;TgDNM2SM
(%)	0-10	0	0	0.0540249	0	0.0546448	0	0	0	0	0	0	0.348432	0.364964	0	0	0.0546448	0	0	0	0	0	0
	10-20	0	0.947653	11.1291	0.0399042	13.1148	0.138793	0.0651042	0.0978474	0.043592	0.0907029	0.093985	0.958188	7.97706	0.163199	0.0795862	13.1148	0.435203	0.0649773	0.0760746	14.6585	0.0852515	0.0993049
	20-30	0	22.2924	46.0832	0.518755	38.9617	0.832755	0	0.0489237	0	0.362812	0.093985	11.5418	12.7216	0.244798	0.0397931	38.9617	4.73888	0	0.0380373	45.8895	0	0.248262
	30-40	3.45016	28.2491	27.9849	4.50918	26.3388	7.4254	0.195312	0.831703	1.04621	3.21995	1.36278	17.9878	7.09072	8.52713	0.437724	26.3388	19.0522	0.259909	0.798783	24.8804	0	2.0854
	40-50	18.1818	24.4134	9.18422	10.4549	10.9836	11.5892	0.846354	10.1272	6.01569	7.16553	4.65226	16.5505	8.49844	19.0126	4.73538	10.9836	11.7505	5.58804	3.91784	8.78643	0.767263	6.45482
	50-60	22.8368	13.8538	3.29552	16.9194	4.69945	14.018	3.125	11.8395	14.4725	11.1111	10.2444	12.9355	10.4797	20.6854	9.23199	4.69945	11.3636	9.81157	9.12895	3.39278	3.66581	12.9593
	60-70	22.2892	5.55054	1.62075	16.1213	2.73224	15.3366	4.7526	12.4755	12.8596	11.9728	15.6015	9.66899	8.39416	19.135	12.4552	2.73224	8.70406	12.2807	14.8345	1.21792	8.52515	15.144
	70-80	15.7174	2.61733	0.486224	13.1684	1.69399	12.7689	9.24479	13.2094	8.02092	10.4762	17.7632	7.49129	7.35141	11.0159	10.6248	1.69399	7.7853	17.024	15.1008	0.565463	11.7647	13.6544
	80-90	8.87185	1.17329	0.162075	12.0511	0.874317	9.2297	14.388	14.8728	11.3339	8.93424	18.0921	4.9216	5.31804	6.89514	8.79427	0.874317	5.706	17.6088	14.5302	0.478469	13.896	11.9662
	90-100	4.70975	0.451264	0	8.4996	0.163934	7.14781	18.0339	13.2583	10.7236	8.57143	11.8421	4.3554	4.58811	5.05916	7.20255	0.163934	4.88395	13.5802	12.7425	0.130492	13.9812	8.98709
	100-110	1.53341	0.135379	0	6.5842	0.10929	5.4823	17.5781	10.1761	11.3775	7.98186	7.56579	3.70209	4.4317	2.52958	6.12813	0.10929	5.27079	9.35673	10.194	0	14.3223	8.49057
	110-120	1.09529	0.180505	0	4.46927	0.0546448	4.30257	12.1094	5.96869	10.5929	6.89342	5.45113	2.83101	4.0146	2.16238	5.1731	0.0546448	4.78723	5.97791	6.77064	0	10.6564	5.71003
	120-130	0.547645	0.0902527	0	2.51397	0.0546448	3.40042	8.59375	2.39726	6.97472	5.89569	3.57143	2.52613	3.96246	0.938392	3.58138	0.0546448	4.01354	3.24886	4.64055	0	8.95141	4.31976
	130-140	0.219058	0.0451264	0	1.51636	0.0546448	2.77585	5.07812	2.15264	3.92328	4.03628	1.92669	1.1324	3.96246	0.815993	3.30283	0.0546448	2.75629	2.33918	2.70065	0	5.4561	3.32671
	140-150	0.328587	0	0	1.03751	0	1.8737	1.75781	1.32094	0.87184	3.90023	0.986842	1.26307	2.97185	0.775194	3.18345	0	2.17602	1.36452	1.86383	0	3.58056	2.28401
	>150	0.219058	0	0	1.59617	0.10929	3.678	4.23177	1.22309	1.74368	9.38776	0.75188	1.78571	7.87278	2.03998	25.0298	0.10929	6.5764	1.49448	2.66261	0	4.34783	4.27011

## Sheet: Fig. 2C
Fibers with high desmin intensity	Dnm2+/+	Dnm2+/+;TgDNM2SM	Dnm2K562E/+	Dnm2K562E/+;TgDNM2SM
(%)	3.94304	49.349	13.2404	23.7817
	0.451264	23.2387	27.2158	28.8323
	0	35.4839	9.26153	0
	17.7175	38.0952	46.3987	47.3146
	0.382514	20.2538	0.382514	28.4012
	21.5128		25.5803

## Sheet: Fig. 2D
WB Desmin TA	Dnm2+/+	Dnm2+/+;TgDNM2SM	Dnm2K562E/+	Dnm2K562E/+;TgDNM2SM
(Fold change vs MCK-Cre)	0.836275	1.03777	4.81457	1.39062
	0.792667	1.37542	2.03054	2.45413
	1.37106	1.36603	5.65706	2.0459
	0.893803	2.65024	3.9036	0.641571
	1.34744	2.70098	6.3208	0.995891
	0.758756	0.772741	1.38764	0.671192
			4.41221	0.11985
			1.91178	0.141818

[truncated: 39 more sheets: Fig. 2E, Fig. 2F, Fig. 3A, Fig. 3B, Fig. 3C, Fig. 3E, Fig. 3F, Fig. 4B, Fig. 4C, Fig. 4D, Fig. 4E, Fig. 5A, Fig. 5B, Fig. 5E, Fig. 5F, Fig. 5G, Fig. 5H, Fig. 6C, Fig. 6D, Fig. 6E …]
