# Supplementary material for: Muscle-Specific DNM2 Overexpression Improves Charcot–Marie–Tooth Disease In Vivo and Reveals a Narrow Therapeutic Window in Skeletal Muscle
Source: Int J Mol Sci. 2026 Feb 2;27(3):1471. doi: 10.3390/ijms27031471 (PMC12898409; doi:10.3390/ijms27031471)
Supplement: Supplementary file 1 [file ijms-27-01471-s001.zip › Supplementary_Table S2_statistics.xlsx]

## Sheet: Feuil1
		N								Statistics
Figure	Test	Dnm2+/+		Dnm2+/+;TgDNM2SM		Dnm2K562E/+		Dnm2K562E/+ ; TgDNM2SM		Normality test	Passed?	Passed lognormality test?	Log-transformation?	Statistical test used	Test p-value
Fig. 1	Body mass	M = 9	F = 9	M = 8	F = 10	M = 7	F = 8	M = 6	F = 7					Two-way ANOVA	0.0019
	Hanging time	18		18		15		13		Shapiro-Wilk	No	No		Kruskal-Wallis	0.2839
		M = 9	F = 9	M = 8	F = 10	M = 7	F = 8	M = 6	F = 7
	Body stretch	18		18		15		12		Shapiro-Wilk	Yes			Ordinary one-way ANOVA	<0.0001
		M = 9	F = 9	M = 8	F = 10	M = 7	F = 8	M = 6	F = 6
	Body length	18		15		13		13		Shapiro-Wilk	Yes			Ordinary one-way ANOVA	0.1248
		M = 9	F = 9	M = 7	F = 8	M = 5	F = 8	M = 6	F = 7
	Paw placement angle	18		18		15		12		Shapiro-Wilk	Yes			Ordinary one-way ANOVA	0.0121
		M = 9	F = 9	M = 8	F = 10	M = 7	F = 8	M = 6	F = 6
	Stride	18		18		15		12		Shapiro-Wilk	Yes			Ordinary one-way ANOVA	0.1524
		M = 9	F = 9	M = 8	F = 10	M = 7	F = 8	M = 6	F = 6
	Stance phase	18		18		15		12		Shapiro-Wilk	No	No		Kruskal-Wallis	0.0088
		M = 9	F = 9	M = 8	F = 10	M = 7	F = 8	M = 6	F = 6
Fig. 2	Desmin intensity distribution	6		5		6		5
		M = 3	F = 3	M = 3	F = 2	M = 3	F = 3	M = 3	F = 2
	Proportion of fibers with high-desmin intensity	6		5		6		5		Shapiro-Wilk	No	No		Kruskal-Wallis	0.0572
		M = 3	F = 3	M = 3	F = 2	M = 3	F = 3	M = 3	F = 2
	WB Desmin TA	6		6		8		8		Shapiro-Wilk	No	Yes	Yes	Ordinary one-way ANOVA	0.0018
		M = 3	F = 3	M = 3	F = 3	M = 4	F = 4	M = 4	F = 4
	Proportion of fibers with high-integrin intensity	5		4		5		6		Shapiro-Wilk	No	No		Kruskal-Wallis	0.0929
		M = 2	F = 3	M = 2	F = 2	M = 2	F = 3	M = 3	F = 3
	WGA internalization Soleus	4		4		5		4		Shapiro-Wilk	No	No		Kruskal-Wallis	0.0003
		M = 3	F = 1	M = 3	F = 1	M = 4	F = 1	M = 2	F = 2
Fig. 3	WB OXPHOS Soleus CI	7		7		7		7		Shapiro-Wilk	Yes			Brown-Forsythe and Welch ANOVA	0.0003
		M = 4	F = 3	M = 4	F = 3	M = 4	F = 3	M = 4	F = 3
	WB OXPHOS Soleus CII	7		7		7		7		Shapiro-Wilk	Yes			Ordinary one-way ANOVA	<0.0001
		M = 4	F = 3	M = 4	F = 3	M = 4	F = 3	M = 4	F = 3
	WB OXPHOS Soleus CIII	7		7		7		7		Shapiro-Wilk	Yes			Ordinary one-way ANOVA	<0.0001
		M = 4	F = 3	M = 4	F = 3	M = 4	F = 3	M = 4	F = 3
	WB OXPHOS Soleus CV	7		7		7		7		Shapiro-Wilk	No	Yes	Yes	Ordinary one-way ANOVA	<0.0001
		M = 4	F = 3	M = 4	F = 3	M = 4	F = 3	M = 4	F = 3
	Mean NADH intensity, Soleus	6		6		6		4		Shapiro-Wilk	Yes			Ordinary one-way ANOVA	0.0016
		M = 3	F = 3	M = 4	F = 2	M = 4	F = 2	M = 3	F = 1
	NADH internalization, Soleus	6		6		5		3		Shapiro-Wilk	No	No		Kruskal-Wallis	0.0191
		M = 4	F = 2	M = 4	F = 2	M = 3	F = 2	M = 3	F = 1
	WB CytC Soleus	7		7		7		7		Shapiro-Wilk	No	Yes	Yes	Ordinary one-way ANOVA	<0.0001
		M = 4	F = 3	M = 4	F = 3	M = 4	F = 3	M = 4	F = 3
	RT-qPCR mtDNA/nDNA Soleus	7		8		8		4		Shapiro-Wilk	No	No		Kruskal-Wallis	0.5702
		M = 4	F = 3	M = 4	F = 4	M = 4	F = 4	M = 3	F = 1
Figure	Test	Dnm2+/+ AAV-empty		Dnm2+/+ AAV-DNM2		Dnm2K562E/+ AAV-empty		Dnm2K562E/+ AAV-DNM2		Normality test	Passed?	Passed lognormality test?	Log-transformation?	Statistical test used	Test p-value
Fig. 4	Body weight	M = 11	F = 8	M = 10	F = 6	M = 11	F = 8	M = 7	F = 6					Two-way ANOVA	0.0004
	Hanging time	19		16		19		13		Shapiro-Wilk	No	No		Kruskal-Wallis	<0.0001
		M = 11	F = 8	M = 10	F = 6	M = 11	F = 8	M = 7	F = 6
	Notched bar	19		16		19		13		Shapiro-Wilk	No	No		Kruskal-Wallis	0.014
		M = 11	F = 8	M = 10	F = 6	M = 11	F = 8	M = 7	F = 6
	Western DNM2 injection side	7		7		7		7		Shapiro-Wilk	Yes			Brown-Forsythe and Welch ANOVA	<0.0001
		M = 4	F = 3	M = 4	F = 3	M = 4	F = 3	M = 4	F = 3
	Western DNM2 opposite side	7		7		7		7		Shapiro-Wilk	Yes			Brown-Forsythe and Welch ANOVA	0.0003
		M = 4	F = 3	M = 4	F = 3	M = 4	F = 3	M = 4	F = 3
Fig. 5	RTA small fibers proportion	7		7		7		7		Shapiro-Wilk	Yes			Ordinary one-way ANOVA	0.0005
		M = 3	F = 4	M = 4	F = 3	M = 4	F = 3	M = 4	F = 3
	LTA small fibers proportion	7		6		7		8		Shapiro-Wilk	Yes			Ordinary one-way ANOVA	0.0002
		M = 3	F = 4	M = 3	F = 3	M = 4	F = 3	M = 5	F = 3
	RTA internalized nuclei	7		7		7		7		Shapiro-Wilk	Yes			Ordinary one-way ANOVA	0.0531
		M = 3	F = 4	M = 4	F = 3	M = 4	F = 3	M = 4	F = 3
	LTA internalized nuclei	7		6		7		8		Shapiro-Wilk	Yes			Ordinary one-way ANOVA	0.0038
		M = 3	F = 4	M = 3	F = 3	M = 4	F = 3	M = 5	F = 3
	RTA internalized SDH	7		6		7		7		Shapiro-Wilk	Yes			Brown-Forsythe and Welch ANOVA	0.005
		M = 5	F = 2	M = 4	F = 2	M = 4	F = 3	M = 4	F = 3
	LTA internalized SDH	7		7		7		7		Shapiro-Wilk	No	No		Kruskal-Wallis	<0.0001
		M = 3	F = 4	M = 4	F = 3	M = 5	F = 2	M = 5	F = 2
Fig. 6	RTA internalized desmin	5		6		5		5		Shapiro-Wilk	Yes			Ordinary one-way ANOVA	0.0244
		M = 1	F = 4	M = 3	F = 3	M = 3	F = 2	M = 2	F = 3
	LTA internalized desmin	6		6		6		6		Shapiro-Wilk	Yes			Ordinary one-way ANOVA	0.0534
		M = 4	F = 2	M = 4	F = 2	M = 4	F = 2	M = 4	F = 2
	RTA internalized integrin	4		5		5		5		Shapiro-Wilk	Yes			Ordinary one-way ANOVA	<0.0001
		M = 1	F = 3	M = 2	F = 3	M = 3	F = 2	M = 2	F = 3
	LTA internalized integrin	6		6		5		6		Shapiro-Wilk	Yes			Brown-Forsythe and Welch ANOVA	0.0041
		M = 4	F = 2	M = 4	F = 2	M = 4	F = 1	M = 4	F = 2
Figure	Test	WT		ACTB-Cre		Stop-floxed Dnm2 transgene		ACTB-Cre TgDNM2		Statistical test used	Test p-value
Supp Fig. S1	Birth ratio E18.5	Expected	Obtained	Expected	Obtained	Expected	Obtained	Expected	Obtained	Chi-squared	0.1996
		7.75	6	7.75	9	7.75	6	7.75	10
	Birth ratio P10	Expected	Obtained	Expected	Obtained	Expected	Obtained	Expected	Obtained	Chi-squared	1.23e-06
		15.25	26	15.25	17	15.25	18	15.25	0
Figure	Test	Dnm2+/+		Dnm2+/+;TgDNM2SM		Dnm2K562E/+		Dnm2K562E/+ ; TgDNM2SM		Normality test	Passed?	Passed lognormality test?	Log-transformation?	Statistical test used	Test p-value
Supp Fig. S2	RT-qPCR Dnm2 TA	6		7		7		8		Shapiro-Wilk	Yes			Brown-Forsythe and Welch ANOVA	0.0007
		M = 3	F = 3	M = 4	F = 3	M = 3	F = 4	M = 4	F = 4
	WB DNM2 TA	6		6		8		8		Shapiro-Wilk	No	Yes	Yes	Brown-Forsythe and Welch ANOVA	0.0506
		M = 3	F = 3	M = 3	F = 3	M = 4	F = 4	M = 4	F = 4
	TA muscle mass	18		16		15		13		Shapiro-Wilk	Yes			Brown-Forsythe and Welch ANOVA	0.0008
		M = 9	F = 9	M = 8	F = 8	M = 7	F = 8	M = 6	F = 7
	Soleus muscle mass	18		16		15		13		Shapiro-Wilk	Yes			Ordinary one-way ANOVA	0.021
		M = 9	F = 9	M = 8	F = 8	M = 7	F = 8	M = 6	F = 7
	Small fibers proportion TA	11		12		11		9		Shapiro-Wilk	Yes			Ordinary one-way ANOVA	0.0926
		M = 5	F = 6	M = 6	F = 6	M = 5	F = 6	M = 4	F = 5
	TA fiber size	11		12		11		9
		M = 5	F = 6	M = 6	F = 6	M = 5	F = 6	M = 4	F = 5
	Nuclei internalization TA	10		11		10		8		Shapiro-Wilk	No	No		Kruskal-Wallis	0.2036
		M = 4	F = 6	M = 5	F = 6	M = 4	F = 6	M = 3	F = 5
Supp Fig. S3	Collagen thickness, TA	5 mice, 261 interfibers		6 mice, 310 interfibers		6 mice, 306 interfibers		5 mice, 258 interfibers		D'Agostino & Pearson	No	No		Kruskal-Wallis	0.0025
		M = 2	F = 3	M = 3	F = 3	M = 4	F = 2	M = 3	F = 2
	Fibrosis, Soleus	4		4		4		3		Shapiro-Wilk	Yes			Ordinary one-way ANOVA	0.0006
		M = 4	F= 0	M = 4	F= 0	M = 4	F= 0	M = 3	F= 0
	Fiber typing	7		7		7		5						Two-way ANOVA	<0.0001
		M = 4	F= 3	M = 3	F= 4	M = 4	F= 3	M = 3	F= 2
Figure	Test	Dnm2+/+ AAV-empty		Dnm2+/+ AAV-DNM2		Dnm2K562E/+ AAV-empty		Dnm2K562E/+ AAV-DNM2		Normality test	Passed?	Passed lognormality test?	Log-transformation?	Statistical test used	Test p-value
Supp Fig. S4	RT-qPCR Dnm2 TA	5		5		5		5		Shapiro-Wilk	Yes			Brown-Forsythe and Welch ANOVA	0.0038
		M = 3	F = 2	M = 3	F = 2	M = 3	F = 2	M = 3	F = 2
	WB DNM2 RTA, LTA	3		3		4		4		Shapiro-Wilk	Yes			Ordinary one-way ANOVA	0.0003
		M = 1	F = 2	M = 1	F = 2	M = 2	F = 2	M = 2	F = 2
	RTA muscle mass	16		10		17		12		Shapiro-Wilk	Yes			Ordinary one-way ANOVA	0.0006
		M = 9	F = 7	M = 6	F = 4	M = 10	F = 7	M = 7	F = 5
	LTA muscle mass	16		9		17		12		Shapiro-Wilk	Yes			Ordinary one-way ANOVA	<0.0001
		M = 9	F = 7	M = 6	F = 3	M = 10	F = 7	M = 7	F = 5
	WB DNM2 ScN injected side	5		3		5		5		Shapiro-Wilk	Yes			Ordinary one-way ANOVA	0.3411
		M = 3	F = 2	M = 2	F = 1	M = 3	F = 2	M = 3	F = 2
	WB DNM2 ScN opposite side	5		3		5		5		Shapiro-Wilk	Yes			Ordinary one-way ANOVA	0.0075
		M = 3	F = 2	M = 2	F = 1	M = 3	F = 2	M = 3	F = 2
Supplementary Table S2. Number of mice used per test and statistical analysis performed. For each test, number total of mice and sex-repartition as well as statistical analysis.
